# Supplementary material for: Embracing the Future of Medical Education With Large Language Model–Based Virtual Patients: Scoping Review
Source: J Med Internet Res. 2025 Nov 13;27:e79091. doi: 10.2196/79091 (PMC12661241; doi:10.2196/79091)
Supplement: Multimedia Appendix 3 [file jmir_v27i1e79091_app3.xlsx]

## Sheet: Sheet1
DOI	First author	Year	Country	LLM	Open source	Avatar	Medical context	Objective	Key conclusion	Key limitation	Assessment of quality
10.1016/j.teln.2024.02.005	Benfatah	2024	Morocco	ChatGPT(Not specified）	No	No	Receiving a patient in respiratory distress to the emergency department.	To investigate ChatGPT's function as a virtual patient in medical simulations.	ChatGPT simulating patients is considered a valuable supplement to traditional teaching methods, enhancing students' preparedness for real medical interactions. It can be used to train nursing students' communication skills.	1.Relatively small sample size 2.The specific nature of the respiratory distress scenario examined may not encompass the full range of nursing skills	MERSQI: 8
10.1007/s00296-024-05731-0	Borg	2024	Sweden	ChatGPT-3.5-turbo	No	Social robot	Not specified	To explore the potential added value of a social robotic VP platform, enriched with an LLM, compared with a conventional computer-based platform for medical students practicing CR skills during clinical placements within rheumatology.	The LLM-enhanced social robotic VP platform provides a more authentic and interactive learning experience than traditional computer-based platforms. While there are some limitations, it holds promise for training CR skills, communication, and adaptive thinking. Social robotic VPs could offer safe and effective learning environments for medical students to engage in diverse, interactive patient si…	1.The research findings may be subjective and lack quantitative data support. 2.The findings may not be generalizable to other environments or populations, requiring further research to validate them in different contexts. 3.Differences in platform construction: While both can be considered semi-linear, computer-based platforms provide pre-set questions and answers, whereas robot platforms requir…	QualSyst: 0.7
10.1186/s12909-024-06399-7	Brügge	2024	Germany	ChatGPT-3.5	No	No	A neurological or neurosurgical emergency situation.	To explore the potential of using Large Language Models (LLM) to simulate patient-doctor interactions and provide structured feedback.	Interacting with ChatGPT-simulated patients and receiving feedback from GPT can enhance the effectiveness of clinical decision-making training.	1.The study used the "Playground" interface of ChatGPT for its execution. 2.The model used was GPT-3.5, and the iterative upgrades of the model may affect the repeatability and coherence of the results. 3.The language used was non-English. 4.The sample size was relatively small.	MERSQI: 14.5
10.2196/50705	Gray	2024	United States	ChatGPT-3.5	No	No	Not specified	To explore the effectiveness of generative AI (ChatGPT) in developing realistic virtual standardized patient dialogues to teach prenatal counseling skills.	ChatGPT-3.5 can enhance the realism and diversity of virtual patient dialogues in prenatal counseling education.	1.The study used ChatGPT 3.5, which is a single platform and does not represent all chatbots. 2.The chatbot program relies on limited information when constructing dialogues. 3.ChatGPT's response checking was performed by neonatologists, without input from families or trainees. 4.The expression of outputs with higher or lower complexity from GPT was not explored.	QualSyst: 0.45
10.2196/59213	Holderried	2024	Germany	ChatGPT-4	No	No	Not specified	To evaluate the effectiveness of a Generative Pretrained Transformer (GPT) 4 model to provide structured feedback on medical students’ performance in history taking with a simulated patient.	ChatGPT-4 has proven effective in providing structured feedback during medical history-taking dialogues for medical students.	1.The study relies on a single LLM and prompt type, which means our findings may not be applicable to all educational environments. 2.The case selection for the history-taking dialogue was specific. Although we believe that GPT-4's observational performance is transferable, our data cannot confirm this hypothesis. 3.A binary standard (i.e., "yes" or "no") was used to assess the completeness of th…	MERSQI: 10.5
10.2196/53961	Holderried	2024	Germany	ChatGPT-3.5-turbo	No	No	Not specified	To explore the feasibility of a GPT-driven chatbot to practice history taking, one of the core competencies of communication.	ChatGPT-3.5-driven simulated patients can train the core communication skill of medical history taking.	1.The study focused on a single language model (i.e., GPT-3.5, chosen for its free availability and fast response time) and a single patient case. Although we believe our case is representative, our data do not allow for generalization to more specialized medical fields. 2.We focused on history-taking, and although our chatbot performed well in general communication skills, it remains unclear how…	MERSQI: 9.5 QualSyst: 0.75
10.2196/58623	Maquilón	2024	Austria	ChatGPT-3.5-turbo	No	Overlaid 3D avatar(physical embodiment)	A traffic accident	To study how the integration of GPT-based AI in a mixed reality (MR)–VP could support communication training of MFRs.	Integrating ChatGPT-3.5 into virtual patients within mixed reality simulations can enhance training for medical emergency personnel, but detailed GPT instructions are necessary to better facilitate voice interactions.	1.GPT's verbal interaction is still affected by noticeable delays, reduced availability of speech prosody, limitations in natural dialogue turn-taking, and constraints in autonomous speech generation strategies. 2.The sample size was small.	MERSQI: 8
10.1093/postmj/qgad137	Sardesai	2024	England	Not specified	NA	Virtual avatar	Not specified	To evaluate the possibility of using a ‘no-code’ generative AI solution to create 2D and 3D virtual avatars, that trainee doctors can interact with to simulate patient encounters	Generative AI-driven virtual patients can be used to train anesthesiologists in their practice.	1.The sample size was small.	MERSQI: 6
10.2196/58753	Yamamoto	2024	Japan	ChatGPT-4-turbo	No	No	Not specified	To investigate whether medical students’ interview skills could be improved by engaging with AI-simulated patients using large language models, including the provision of feedback.	AI-driven simulated patient interactions based on large language models, including feedback provision, can enhance medical students' interview skills.	1.The study focused on pre-clinical clerkship medical students, and the assessment was limited to an indirect and short-term evaluation of clinical skills using medical interview scores from the pre-CC OSCE. 2.The platform is text-based, and its ability to process non-verbal communication is limited.	MERSQI: 11
10.1007/s40670-025-02342-7	Aster	2025	Germany	ChatGPT-3.5	No	No	Not specified	To examine whether ChatGPT can be used to train empathic history taking while fostering students’ subjective autonomy.	ChatGPT may be suitable as a tool for simulating virtual patients, while also enabling empathetic medical history-taking.	1.The sample size was small. 2.ChatGPT 3.5 is less controllable than a customized VP, especially in terms of storyline. 3.The study did not align the diseases with the existing curriculum content. 4.The study was not conducted in a general practice environment.	MERSQI: 13.5
10.2196/63312	Borg	2025	Sweden	ChatGPT-3.5-turbo	No	Social robot	Not specified	to explore the potential added value of a social robotic VP platform combined with an LLM compared to a conventional computer-based VP modality for CR training of medical students.	ChatGPT-3.5-turbo, combined with a social robot virtual patient (VP) platform, shows potential in enhancing clinical reasoning (CR) training by bridging theoretical learning and clinical practice.	1.The sample size was small, which limits the generalizability of the study's results. 2.The study was conducted at a single center, and the results may not represent the experiences of medical students in other environments. 3.Clinical reasoning (CR) is a complex skill, and how to promote its training cannot be fully assessed through a single questionnaire; its validation may not cover all aspec…	MERSQI: 11 QualSyst: 0.8
10.2196/68486	Cook	2025	United States	ChatGPT-3.5-turbo, ChatGPT-4-turbo	No	No	Patient has good insurance and wants to avoid tests or new medications; patient has financial concerns such as limited income and poor insurance; patient is anxious and pushes for more tests and more aggressive treatments.	To show that VPs powered by large language models (LLMs) can generate authentic dialogues, accurately represent patient preferences, and provide personalized feedback on clinical performance. We also explored using LLMs to rate the quality of dialogues and feedback.	LLM-based virtual patients (VPs) can simulate patient-clinician dialogues, clearly reflect patient preferences, and provide personalized performance feedback.	1.The reproducibility of human scoring was poor. 2.The scoring criteria were adjusted between the creation of the dialogue and the final rating, making it impossible to meaningfully assess the intra-rater reliability. 3.The virtual patient used only written text. 4.In this intrinsic assessment study, the role of the clinician was played by the research investigator rather than a real learner.	MERSQI: 11
10.1002/acp.70022	Ko	2025	Norway	ChatGPT-3	No	Static chatbot icons	A case scenario involving suspected violence.	To evaluate a brief interview training program using an artificial intelligence-driven child avatar chatbot to simulate realistic encounters with children.	Although the current capabilities of chatbots provide real-time indirect feedback and direct feedback after training sessions, there is a probable need for more feedback mechanisms and requires further enhancement. The use of one-shot prompting with GPT-3 demonstrated the potential for flexible and adaptable training solutions, especially in contexts where extensive task-specific data is unavaila…	1.The significant variability in real-world conversations between children and healthcare professionals. 2.The study relied on discussions with healthcare professionals, incorporating their experiences and insights, which, while valuable, may not fully capture the diversity of real-world interactions. 3.Due to the lack of relevant data, the model was not further trained or fine-tuned on such data…	MERSQI: 12.5 QualSyst: 0.75
10.1186/s12909-025-06877-6	Öncü	2025	Turkiye	ChatGPT-4o	No	No	Not specified	To evaluate intern physicians’ competencies in clinical case management; problem-solving, clinical reasoning, crisis management and explore the impact and potential of ChatGPT-4o as a viable tool for assessing these competencies.	ChatGPT-4o successfully simulated patient interactions, providing a controlled environment for practicing clinical case management without risking harm to real patients. Although some technological challenges limited its effectiveness, the approach was useful, cost-effective, and accessible.	1.The implementation of ChatGPT faces challenges, including response delays and communication failures. 2.The sample size was relatively small, limiting the generalizability of the study's results. 3.The study focused only on the most common cases.	MERSQI: 11.5 QualSyst: 0.75
10.1186/s12909-025-06756-0	Rädel-Ablass	2025	Germany	ChatGPT-4	No	No	A bicycle accident, presenting an existing language disorder, mild swallowing difficulties, right hemiparesis, urinary diversion through the abdominal wall, hypertension, and obesity as accompanying symptoms.	To determine to what extent the chatbot can provide a high-quality educational experience to various health professional students that complements or enhances traditional methods.	Virtual patients simulated by ChatGPT-4 can be used to train students in various health-related professions in medical history-taking interviews.	1.The focus of the study was on surveying students to generate a student-centered perspective on the use of chatbots, without considering the viewpoints of educators. 2.The study did not inquire about students' personal experiences with LLMs, which could significantly affect their evaluation of the virtual patients. 3.The study focused only on the application of a single LLM and one patient case,…	MERSQI: 9.5
10.2196/59435	Wang	2025	China	ChatGPT-4	No	No	Not specified	To explore ChatGPT’s viability and performance as a standardized patient, using prompt engineering to refine its accuracy and use in medical assessments.	ChatGPT is a feasible tool for simulating standardized patients in medical assessments, with the potential to enhance medical training. By introducing appropriate prompts, the accuracy of ChatGPT's scoring and the realism of its responses significantly improve, approaching the feasibility of actual clinical use. Additionally, the language used has little impact on the chatbot's outcomes.	1.To minimize errors related to word translation, we conducted simulated standardized patient testing dialogues with ChatGPT using standard Simplified Chinese. 2.The standards provided to ChatGPT only included objective key points. 3.The research results provided the best prompt revision methods, but did not use ChatGPT for standardized patient training.	MERSQI: 10.5
10.1002/jdd.13591	Or	2024	Austrialia	ChatGPT-3.5 Instruct	No	No	Not specified	Using artificial intelligence chatbots whether to improve patient history taking in dental education.	There is clear potential for educational chatbots in dental education which were well-received by staff and senior students.	1.The sample size was small.	QualSyst: 0.4
10.1080/0142159X.2024.2376879	Cook	2025	United States	ChatGPT-3.5-turbo, ChatGPT-4	No	No	Not specified	To describe a novel globally-accessible approach to develop low-cost VPs at scale using artificial intelligence (AI) large language models (LLMs).	LLM-VPs represent a classic example of "disruptive innovation" — initially inferior to existing products (current VPs), but with higher accessibility due to lower costs, global coverage, and/or ease of implementation. LLM-VPs will be developed through low-cost, low-risk, scalable education and clinical simulation.	NA	QualSyst: 0.35
10.1186/s13104-025-07157-8	Yi	2025	South Korea	HyperCLOVA	NA	No	Not specified	To design and develop a virtual patient program using generative Artificial Intelligence (AI) technology, providing medical students opportunities to practice history-taking with a chatbot.	Using generative AI for virtual patient medical history-taking is feasible, but improvements are needed to provide clearer and more natural responses.	1.The aim of this study was to assess educators' perceptions of the feasibility of using the program among medical students, a process that had not been implemented prior to this. 2.This is a pilot study using a prototype based on a single clinical presentation (urinary tract issues), which may not be generalizable to other clinical presentations. 3.Developing such programs requires significant r…	MERSQI: 9.5
10.1007/s40670-024-02121-w	Abou Karam	2024	United States	ChatGPT-3.5	No	No	Not specified	To set the stage for a comprehensive evaluation of ChatGPT version 3.5 utility as a virtual patient for MS training, diving into its current benefits plus limitations and offering some solutions for the latter.	ChatGPT 3.5 can be a useful learning tool for MS to improve their clinical judgment and skills by creating a simulated patient interaction of their choice in safe settings at no additional financial burden using their preferred language. However, MS must be aware of the potential limitations of using ChatGPT as a virtual patient and remember that it is not a substitute for face-to-face consultati…	NA	QualSyst: 0.4
10.2196/65670	Weisman	2025	United States	ChatGPT-4	No	No	In a heightened state of stress, anxiety, and emotion about their abnormal mammogram results.	To describe our developmental process and lessons learned for creating a GPT-4–driven VSP. We designed the VSP to help medical student learners rehearse discussing abnormal mammography results with a patient as a primary care physician (PCP). We aimed to assess GPT-4’s ability to generate appropriate VSP responses to learners during spoken conversations and provide appropriate feedback on learner…	GPT-4 has simplified the development process and facilitated more dynamic and human-like interactions between learners and virtual standardized patients.	1.AI feedback transcription errors and response delays. 2.The unpredictability of LLMs. 3.Difficulty in determining the criteria used by the AI feedback agent to assess user performance.	QualSyst: 0.55
10.1007/s40670-024-02250-2	Thesen	2025	United States	ChatGPT-4o	No	NA	NA	To describe an openly available technological application that leverages LLMs to simulate physician–patient interactions for practicing interviewing and differential diagnosis skills.	NA	NA	NA
10.1177/10775595241263017	Baugerud	2025	Norway	ChatGPT-3	No	Child avatar	A suspected child avatar victim of sexual or physical abuse	To explore the types of questions interviewers asked of the child avatar, how the avatar responded to the questions, and how interviewers perceived and experienced the interview and avatar	The avatar responded to most question types as children typically do, though more nuanced programming of the avatar’s productivity in response to complex question types is needed. Participants rated the avatar positively and felt comfortable with the VR experience. Results underscored the potential of AI-based interview training as a scalable, standardized alternative to traditional methods.	1.The participant group was limited to attendees of the San Diego International Conference on Child Abuse, which may not represent the broader group of professionals in the field, thus limiting the generalizability. 2.Although AI virtual character technology is advanced, it may not fully capture the complex behavioral characteristics of child victims. There is a need to shape the learning content…	MERSQI: 11
10.1007/978-3-031-75147-9_9	Grévisse	2024	Luxembourg	ChatGPT-4o	No	3D avatar	NA	To present RasPatient Pi, a low-cost customizable LLM-based virtual standardized patient simulator.	The simulator leverages automatic speech recognition, LLMs and text-to-speech engines. Scenarios can be specified by the teacher through a short description, while the clinical knowledge of LLMs is used to coherently complete any gap in the scenario. It can be deployed on a single-board computer to be used alongside a manikin or played in a browser, relying on a 3D avatar.	NA	NA
10.1007/978-3-031-36272-9_71	Han	2023	Singapore	ChatGPT-3	No	No	Not specified	To propose a hybrid lightweight and large language model for creating virtual patients, which can be used for real-time autonomous training of trainee doctors in clinical settings using online platforms.	The proposed system of using simulated patients achieves significant cost savings compared to traditional actor-patient training, making quality medical education more accessible to schools in poorer socioeconomic backgrounds.The digitalization of training scenarios allows for clinical training to be practiced at any time and place, increasing accessibility. The proposed system is scalable to a l…	NA	NA
10.1007/978-3-031-64315-6_22	Shindo	2024	Japan	ChatGPT(Not specified）	No	No	NA	To propose a mechanism that identifies and amends overly detailed responses from ChatGPT	The developed VSP incorporates a mechanism that identifies and amends overly detailed initial responses from ChatGPT. Through the experiments, we demonstrated that the proposed method accurately detects overly detailed responses and that our feedback mechanism works as designed.	NA	NA
10.1109/SCISISIS61014.2024.10759962	Takata	2024	Japan	ChatGPT-3.5-turbo	No	3D virtual idol and character	A scenario involved asking what specific medication a particular patient needed	To propose a novel educational approach to enhance empathy and understanding of Kampo medicine by developing a virtual patient application.	The developed virtual patient system has demonstrated its potential to provide re-alistic and emotionally engaging Kampo medical interviews, facilitating more effective learning experiences for medical students. The system enables students to recognize patient emotional changes, offering a more authentic consultation environment. Addressing current challenges and expanding the system's functional…	NA	NA
10.1186/s12967-023-04314-0	Liu	2023	China	ChatGPT-3.5-turbo	No	No	Not specified	To verify the accuracy of the information generated by ChatGPT simulating SP.	ChatGPT simulating SP could assist in clinical training and education, thereby more effectively guiding doctors' clinical skills, optimizing the education system, and improving medical skills. Meanwhile, it could alleviate the problem of human resource shortage when training real SP. Of course, the problems and limitations of ChatGPT simulating SP required us to maintain criticism, continuously i…	1.The responses from ChatGPT when simulating a standardized patient (SP) can sometimes appear mechanical and rigid.	MERSQI: 7
