# Supplementary material for: Embracing the Future of Medical Education With Large Language Model–Based Virtual Patients: Scoping Review
Source: J Med Internet Res. 2025 Nov 13;27:e79091. doi: 10.2196/79091 (PMC12661241; doi:10.2196/79091)
Supplement: Multimedia Appendix 5 [file jmir_v27i1e79091_app5.xlsx]

## Sheet: Sheet1
DOI	Author	Evaluation of LLM-VPs (user experience)				Evaluation of learning (learning effectiveness)
		Domain measured	Measurement tool	Evaluator		Domain measured	Measurement tool	Evaluator	Evaluation result
10.1016/j.teln.2024.02.005	Benfatah	Learning usefulness -Learning process	a structured survey instrument(5 items)	Expert
10.1007/s00296-024-05731-0	Borg	Technical design -Ease of use	Interviews	Self
		Learning usefulness - Learning process	Interviews	Self
10.1186/s12909-024-06399-7	Brügge	Learning usefulness -Feedback quality				Skills(Clinical decision-making)	Clinical Reasoning Indicator-History Taking Inventory score (CRI-HTI)	Expert	After only four training sessions, the feedback group (3.60 ± 0.13) outperformed the control group (3.02 ± 0.12), F (1,18) = 4.44, p = .049 with a strong effect size, partial η2 = 0.198.
10.2196/50705	Gray	Reality of simulation - Authenticity		Expert
10.2196/59213	Holderried	Reality of simulation - Authenticity
		Learning usefulness -Feedback quality
10.2196/53961	Holderried	Technical design -Ease of use -error	Chatbot Usability Questionnaire(16 items)	Self
		Reality of simulation - Authenticity
10.2196/58623	Maquilón	Technical design -Ease of use	Mean Opinion Scale-Expanded questionnaire(4 items) Subjective Assessment of Speech System Interfaces questionnaire(39 items)	Self
10.1093/postmj/qgad137	Sardesai	Technical design -Ease of use -Satisfaction
		Reality of simulation - Authenticity
10.2196/58753	Yamamoto	Reality of simulation - Authenticity	Author devised questionnaire	Self		Skills(Medical interview skills)	Pre-Clinical Clerkship Objective Structured Clinical Examination (pre-CC OSCE)	Self	The AI intervention group showed significantly higher scores on medical interviews than the control group (AI group vs control group: mean 28.1, SD 1.6 vs 27.1, SD 2.2; P=.01).
10.1007/s40670-025-02342-7	Aster	Technical design -Ease of use	Author devised questionnaire	Self		Skills(empathic expression)	Empathic Communication Coding System(ECCS)	Expert	Out of 659 interactions, 93(14%) were identified as empathic.
10.2196/63312	Borg	Technical design -Ease of use	Interviews	Self
		Reality of simulation - Authenticity	Questionnaire for the evaluation of medical students’ perception of the design of VP platforms for CR training	Self
		Learning usefulness - Learning process	Questionnaire for the evaluation of medical students’ perception of the design of VP platforms for CR training	Self
10.2196/68486	Cook	Technical design -error	Bias (overall) rating scales	Self
		Reality of simulation - Authenticity	Dialogue authenticity rating scales	Self
		Reality of simulation - Contextualisation	User experience rating scales	Self
		Learning usefulness -Feedback quality	Feedback rating scales	Expert
10.1002/acp.70022	Ko	Reality of simulation - Authenticity - Contextualisation	Author devised questionnaire	Self		Skills(Medical interview skills)	Classification model	Expert	The test revealed a statistically significant difference in the distribution of OEQs and CEQs, χ2(3) = 26.7, p < 0.001, suggesting differences in questioning behaviour across sessions
		Learning usefulness - Learning process -Feedback quality	Author devised questionnaire	Self
10.1186/s12909-025-06877-6	Öncü	Learning usefulness - Learning process	Interviews	Self		Skills(clinical case management)	Author devised observation form	Expert	A very strong positive correlation was found between clinical reasoning (CR-O) and problem-solving (PS-O) competencies. Additionally, crisis management (CM-O) showed a strong positive correlation with both problem-solving (PS-O; r = 0.824, p < 0.001) and clinical reasoning (CR-O; r = 0.677, p = 0.001). In terms of self-assessed competencies, problem-solving (PS-S) was strongly correlated with cli…
10.1186/s12909-025-06756-0	Rädel-Ablass	Technical design -Ease of use -Satisfaction	Author devised questionnaire(18 questions) [The questionnaire was internally validated by all participating university lecturers.]	Self
		Reality of simulation - Authenticity - Contextualisation	Author devised questionnaire	Self
10.2196/59435	Wang	Reality of simulation - Authenticity
10.1002/jdd.13591	Or	Technical design -Ease of use
10.1080/0142159X.2024.2376879	Cook	Technical design -Ease of use
10.1186/s13104-025-07157-8	Yi	Reality of simulation - Authenticity	Author devised questionnaire(5 items) [Two artificial intelligence experts reviewed the questionnaire to establish the content validity of the items.]	Expert
10.1007/s40670-024-02121-w	Abou Karam	Technical design -Ease of use
10.2196/65670	Weisman	Reality of simulation - Authenticity
		Learning usefulness -Feedback quality
10.1177/10775595241263017	Baugerud	Reality of simulation - Authenticity	Author devised questionnaire(9 questions)	Self
10.1186/s12967-023-04314-0	Liu	Reality of simulation - Authenticity
